# Supplementary material for: Mathematical modeling supports substantial mouse neural progenitor cell death
Source: Neural Dev. 2009 Jul 14;4:28. doi: 10.1186/1749-8104-4-28 (PMC2729736; doi:10.1186/1749-8104-4-28)
Supplement: Additional file 1 — matlab script. [file 1749-8104-4-28-S1.zip]

Archive with 1 entries (1 files):
- DG1.m
