# Supplementary material for: Mathematical modeling supports substantial mouse neural progenitor cell death
Source: Neural Dev. 2009 Jul 14;4:28. doi: 10.1186/1749-8104-4-28 (PMC2729736; doi:10.1186/1749-8104-4-28)
Supplement: Additional file 1 — matlab script. [file 1749-8104-4-28-S1.zip › DG1.m]

%% MODEL DG1 w/ IPCs
cc = 11; 
Ecc = 0;                %number of expansion cell cycles
Edeath = 0.05;          %rate of progeny death during expansion  
Ideath = 0;             %rate of IPC death

founder = 550000;       %size of founder cell population
Qfrac = [0.005,         % rate of progeny differentiation during expansion
         0.04,          % extrapolated from Caviness 2003 (p27 KO paper)
         0.09,
         0.14,
         0.21,
         0.31,
         0.42,
         0.54,
         0.69,
         0.84,
         1];

Ifrac = [0.0,      %Set all Ifrac to 0.0 to run w/o IPCs
         0.0,
         0.0,
         0.0,
         0.12,
         0.12,
         0.16,
         0.16,     % Caviness paper regarding secondary proliferative 
         0.54,     % population (SPP) counts percent of mitosis in VZ
         0.54,     % versus IZ/SVZ at E14, E15, and E16.  From these counts, these
         0.54];    %values are derived.  
     
     
clear Qs;

count =  1; 
once = 0;  twice = 0;
for death = 0:0.01:0.80,
 
    
Qtotal=0;   %Total output of VZ

current = founder; %current is the current population size
Icurrent = 0;

for E = 1:Ecc,      %expansion cell cycles 
        
    Q = (2*current)*Qfrac(E); % the number of daughter cells that differentiate
    D = ((2*current)-Q)*Edeath; % of those remaining in the VZ, this is the number that die
    Qtotal = Qtotal+Q;
    Pdata(E) = (current*2) -D - Q; % the rest are to proliferate, becoming the new current pop
    Qdata(E) = Qtotal;
    Ddata(E) = D;
    current = Pdata(E);    
end

for x = (Ecc+1):cc

    Q = (2*current)*Qfrac(x); % the number of daughter cells that differentiate
    D = ((2*current)-Q)*death; % of those remaining in the VZ, this is the number that die
    Pdata(x) = (current*2) -D - Q; % the rest are to proliferate, becoming the new current pop
    current = Pdata(x);
   
    I = Q*Ifrac(x);
    IQ = (I * 2);  % I pop undergo sym term divisions
    IQ = IQ - (IQ * Ideath);
    Q = Q - I;
    
    Qtotal=Qtotal+Q; 
    Qdata(x) = Qtotal;
    Ddata(x) = D;
    
    Qtotal = Qtotal + IQ;  %IQ included in next CC
    
    
    
end

Qdata(cc+1) = Qtotal; 

for Z = 1:11,
    Qs(count, Z) = Qdata(Z);   %count is death % + 1 because can't store
   
end

count = count +1;

end

y = 0:1:80;
x = Qs(:,11);
xi = [10000000 18600000 27200000];
out10 = interp1(x,y,10000000,'spline')
out18 = interp1(x,y,18600000,'spline')
out27 = interp1(x,y,27200000,'spline')

death0 = interp1(y,x,0,'nearest')
death5 = interp1(y,x,5,'nearest')


% Create figure  and define my own colormap!!
figure1 = figure;
axes('Parent',figure1,'YTick',[1e+007 2.72e+007 5e+007 7e+007 9e+007],...
    'Position',[0.2663 0.1731 0.534 0.7221],...
    'LineWidth',1.5,...
    'FontSize',20,...
    'FontName','Arial');
xlim([0 80]);
ylim([0 9e+007]);
hold('all');

plot(0:80,Qs(:,11), '-k', 'LineWidth', 2.5);
plot([0 out10], [10000000 10000000], ':k','LineWidth',2);
plot([0 out27], [27200000 27200000], ':k','LineWidth',2);
plot([out10 out10], [0 10000000], ':k','LineWidth',2);
plot([out18 out18], [0 18600000], '-k','LineWidth',2);
plot([out27 out27], [0 27200000], ':k','LineWidth',2);

xlabel('NPC Death (%)','FontWeight','bold','FontSize',24,'FontName','Arial');
ylabel({'VZ output','after 11 CCs'},'FontWeight','bold','FontSize',24,...
    'FontName','Arial');  
