# Supplementary material for: Mathematical modeling supports substantial mouse neural progenitor cell death
Source: Neural Dev. 2009 Jul 14;4:28. doi: 10.1186/1749-8104-4-28 (PMC2729736; doi:10.1186/1749-8104-4-28)
Supplement: Additional file 2 — matlab script. [file 1749-8104-4-28-S2.zip › DG2.m]

%% MODEL DG2 w/ IPCs

cc = 11; 
Ecc = 0;        %number of expansion cell cycles
Edeath = .05;   %rate of progeny death during expansion  
Ideath = 0;     %rate of IPC death

founder = 550000;        %size of founder cell population
Qfrac = [0.005,          % rate of progeny differentiation during expansion
         0.04,          % extrapolated from Tak and Miyama
         0.09,
         0.14,
         0.21,
         0.31,
         0.42,
         0.54,
         0.69,
         0.84,
         1];
     
Ifrac = [0.0,           % Set all Ifrac to 0.0 to run w/o IPCs
         0.0,
         0.0,
         0.0,
         0.12,
         0.12,
         0.16,
         0.16,
         0.54,
         0.54,
         0.54];   
clear Qs;

count =  1; once = 0; twice = 0;
for death = 0.00:0.01:0.80,
 
    
Qtotal=0;   %Total output of VZ

current = founder;  %current is the current population size

for E = 1:Ecc,      %expansion cell cycles 
    
    D = current * Edeath;
    Ddata(E) = D;   
    Q = (2*(current-D))*Qfrac(E); % the number of daughter cells that differentiate
    Qtotal = Qtotal+Q;
    Pdata(E) = (2*(current-D)) - Q; % the rest are to proliferate, becoming the new current pop
    Qdata(E) = Qtotal;
    current = Pdata(E);    
end

for x = (Ecc+1):cc
    
    D = current * death;
    Ddata(x) = D;   
    Q = (2 *(current-D))*Qfrac(x); % the number of daughter cells that differentiate
   
    I = Q*Ifrac(x);
    IQ = (I * 2);  % I pop undergo sym term divisions
    IQ = IQ - (IQ * Ideath);
    
    Q = Q - I;
    
    
    
    Qtotal = Qtotal+Q;
    Pdata(x) = (2*(current-D)) - Q; % the rest are to proliferate, becoming the new current pop
    Qdata(x) = Qtotal;
    current = Pdata(x);  
    
    Qtotal = Qtotal + IQ; % next CC
    
end

 
Qdata(cc+1) = Qtotal; 

for Z = 1:11,
    Qs(count, Z) = Qdata(Z);   %count is death % + 1 because can't store
   
end

count = count +1;

end

y = 0:1:80;
x = Qs(:,11);
xi = [10000000 18600000 27200000];
out10 = interp1(x,y,10000000,'spline')
out18 = interp1(x,y,18600000,'spline')
out27 = interp1(x,y,27200000,'spline')

death0 = interp1(y,x,0,'nearest')
death5 = interp1(y,x,5,'nearest')

% Create figure
figure1 = figure;
axes('Parent',figure1,'YTick',[1e+007 2.72e+007 5e+007 7e+007 9e+007],...
    'Position',[0.2663 0.1731 0.534 0.7221],...
    'LineWidth',1.5,...
    'FontSize',20,...
    'FontName','Arial');
xlim([0 80]);
ylim([0 9e+007]);
hold('all');

plot(0:80,Qs(:,11), '-k', 'LineWidth', 2.5);
plot([0 out10], [10000000 10000000], ':k','LineWidth',2);
plot([0 out27], [27200000 27200000], ':k','LineWidth',2);
plot([out10 out10], [0 10000000], ':k','LineWidth',2);
plot([out18 out18], [0 18600000], '-k','LineWidth',2);
plot([out27 out27], [0 27200000], ':k','LineWidth',2);

xlabel('NPC Death (%)','FontWeight','bold','FontSize',24,'FontName','Arial');
ylabel({'VZ output','after 11 CCs'},'FontWeight','bold','FontSize',24,...
    'FontName','Arial');


 
